# Supplementary material for: Attention-Based Graph Neural Network for Label Propagation in Single-Cell Omics
Source: Genes (Basel). 2023 Feb 16;14(2):506. doi: 10.3390/genes14020506 (PMC9957137; doi:10.3390/genes14020506)
Supplement: Supplementary file 1 [file genes-14-00506-s001.zip]

Archive with 1 entries (1 files):
- genes-2156521-supplementary.pdf
